# Supplementary material for: Umbilical Cord PRP Accelerates Corneal Wound Healing via AQP1 Upregulation and Calcium Signaling
Source: Biology (Basel). 2026 Apr 17;15(8):637. doi: 10.3390/biology15080637 (PMC13113299; doi:10.3390/biology15080637)
Supplement: Supplementary file 1 [file biology-15-00637-s001.zip]

Archive with 4 entries (3 files):
- File S1. Orignal WB images/
- File S1. Orignal WB images/Figure 5 original.pdf
- File S1. Orignal WB images/Figures S1 S2 original.pdf
- biology-4201284-supplementary-Figure S1_S2 Table S1.pdf
